# Supplementary material for: The Antiviral Compound PSP Inhibits HIV-1 Entry via PKR-Dependent Activation in Monocytic Cells
Source: Viruses. 2023 Mar 22;15(3):804. doi: 10.3390/v15030804 (PMC10051440; doi:10.3390/v15030804)
Supplement: Supplementary file 1 [file viruses-15-00804-s001.zip]

Archive with 1 entries (1 files):
- viruses-2289446-supplementary.pdf
